# Supplementary material for: The TT Genotype of the KIAA1524 rs2278911 Polymorphism Is Associated with Poor Prognosis in Multiple Myeloma
Source: Cells. 2023 Mar 28;12(7):1029. doi: 10.3390/cells12071029 (PMC10093279; doi:10.3390/cells12071029)
Supplement: Supplementary file 1 [file cells-12-01029-s001.zip]

Archive with 1 entries (1 files):
- cells-2186509-supplementary.pdf
